# Supplementary material for: Integrin-Mediated TIMP1 Signaling Reprograms Liver Macrophages and Accelerates Colorectal Cancer Metastasis
Source: Cells. 2025 Dec 23;15(1):29. doi: 10.3390/cells15010029 (PMC12785128; doi:10.3390/cells15010029)
Supplement: Supplementary file 1 [file cells-15-00029-s001.zip]

Archive with 1 entries (1 files):
- cells-3969755-supplementary.pdf
